# Supplementary material for: Proceedings of Reanimation 2022, the French Intensive Care Society International Congress
Source: Ann Intensive Care. 2022 Jun 22;12(Suppl 1):54. doi: 10.1186/s13613-022-01016-6 (PMC9213104; doi:10.1186/s13613-022-01016-6)
Supplement: Supplementary file 1 — Additional file 1. Disclosures of links of interest. [file 13613_2022_1016_MOESM1_ESM.xlsx]

## Sheet: Worksheet
LASTNAME	FIRSTNAME	CONFLICT DISCLOSURE	NATURE OF THE CONFLICTS
AABDI	Mohammed	No disclosure
ABDA	Naima	No conflict of interest
ABDALLAH	Razach	No conflict of interest
ABDELLATIF	Sami	No conflict of interest
ABDENNEBI	Cyrine	No conflict of interest
ABDILI	Evelyne	No conflict of interest
ABDOU	Ghada	No conflict of interest
ABDULMALAK	Caroline	No disclosure
ABID	Emna	No disclosure
ABID	Walid	No conflict of interest
ABROUG	Fekri	No conflict of interest
ADDA	Mélanie	No conflict of interest
ADDEO	Pietro	No disclosure
ADER	Florence	No disclosure
ADRIE	Christophe	No conflict of interest
AFFES	Lobna	No conflict of interest
AFTISS	Fatima	No disclosure
AGARD	Geoffray	No disclosure
AGATHE	Delbove	No conflict of interest
AGBAKOU	Maité	No conflict of interest
AISSAOUI	Wissal	No disclosure
AISSI JAMES	Sarah	No conflict of interest
AIT BELKACEM	Ines	Conflicts	Other: Beckman Coulter Employee
AIT HAMOU	Zakaria	No disclosure
AIT OUFELLA	Hafid	No conflict of interest
AIT-HAMOU	Zakaria	No conflict of interest
AKRICH	Brune	No disclosure
AL HARACH	Amir	No disclosure
AL HARRAR	Rachid	No disclosure
AL-OMAR	Sally	No conflict of interest
ALACHAHER	Djamel	No conflict of interest
ALBUISSON	Eliane	No conflict of interest
ALESSI	Marie-Christine	No disclosure
ALEXANDRE	Jérôme	Conflicts	Consultancy, Expert: MSD, GSK, Astra Zeneca, Clovis, Eisaï / Invitation to national or international congresses: GSK, Astra Zeneca, Daichi Sanio / Research support/Scientific studies: Janssen, MSD / Trainings, Teaching: MSD, GSK, Eisaï
ALI	Rashed	No conflict of interest
ALILA	Ilef	No conflict of interest
ALKOUH	Rajae	No conflict of interest
ALLAOUCHICHE	Bernard	No conflict of interest
ALLARDET-SERVENT	Jerome	No conflict of interest
ALLARY	Chloé	No conflict of interest
ALLENBACH	Yves	No disclosure
ALLOU	Nicolas	No conflict of interest
ALLOUCHE	Hend	No conflict of interest
ALLYN	Jerome	No conflict of interest
ALSAGHEER	Nassib	No conflict of interest
AMALRIC	Matthieu	No conflict of interest
AMMAR	Rania	No conflict of interest
AMMOUS	Adel	No disclosure
AMOURA	Zahir	No disclosure
AMOURI	Salim	No conflict of interest
ANDRADE	Lívia	No disclosure
ANDRÉ	Sébastien	No conflict of interest
ANDREOLIO	Cinara	No disclosure
ANDREU	Pascal	No conflict of interest
ANGUEL	Nadia	No disclosure
ANNONI	Filippo	No disclosure
ANTIGNAC	Marie	No disclosure
ANTOINE	Corinne	No conflict of interest
ANTY	Rodolphe	No conflict of interest
AOUAINI	Khalil	No disclosure
APTEL	François	No disclosure
AQUIN	Camille	No disclosure
ARGAUD	Laurent	No conflict of interest
ARGENONE	Fabien	No conflict of interest
ARMENGAUD	Alexandre	No disclosure
ARNAL	Jean-Michel	No disclosure
ARNAUD	Laurent	No conflict of interest
ARRESTIER	Romain	No conflict of interest
ARRIVE	François	No conflict of interest
ARTIGAS	Antonio	No conflict of interest
ARTZNER	Thierry	No conflict of interest
ASFAR	Pierre	Conflicts	Research support/Scientific studies: Le CHU d'Angers a reçu des financements pour la recherche industrielle et institutionnelle
ASMA	Mabrouki	No conflict of interest
ASSEFI	Mona	No conflict of interest
ASSOULINE	Benjamin	No conflict of interest
ATAK	Badreddine	No disclosure
AUBRON	Cécile	No disclosure
AUBRUN	Frederic	No conflict of interest
AUCHABIE	Johann	No conflict of interest
AUGUSTO	Jean-François	No conflict of interest
AUJOULAT	Thomas	No conflict of interest
AUTRET	Aurélie	No conflict of interest
AUVET	Adrien	No disclosure
AYACHI	Jihene	No disclosure
AYADI	Fatma	No disclosure
AYED	Samia	No conflict of interest
AYED	Soufia	No disclosure
AZAZA	Asma	No disclosure
AZOULAY	Elie	No disclosure
AZZA	Mohammed	No conflict of interest
BABIN	Matthias	No conflict of interest
BABOI	Loredana	No conflict of interest
BACCOUCH	Najeh	No conflict of interest
BACHA	Ichrak	No conflict of interest
BACHELLIER	Philippe	No disclosure
BACHET	Jean Baptiste	No disclosure
BADIE	Julio	No conflict of interest
BAHLOUL	Mabrouk	No conflict of interest
BAHRI	Badra	No conflict of interest
BAILLEUL	Clotilde	No disclosure
BAILLY	Sebastien	No disclosure
BAKAYOKO	Awa	No conflict of interest
BARBAR	Saber	No disclosure
BARBAROT	Nicolas	No conflict of interest
BARC	Céline	No conflict of interest
BARCOS	Francisca	No disclosure
BARHOUM	Petra	No conflict of interest
BARON	Marie	No conflict of interest
BARRAUD	Olivier	No disclosure
BARROU	Houcine	No conflict of interest
BARROU	Lahoucine	No conflict of interest
BASTARD	Paul	No conflict of interest
BAUDEL	Jean Luc	No disclosure
BAUDOT	Amandine	No disclosure
BAUMSTARCK	Karine	No conflict of interest
BAY	Pierre	No conflict of interest
BAYAT	Sam	No conflict of interest
BAYON	Constance	No disclosure
BAYOUDH	Aida	No conflict of interest
BAZA	Sanaa	No conflict of interest
BEAUDART	Charlotte	No conflict of interest
BECK	Nathalie	No conflict of interest
BEDHIAFI	Amir	No conflict of interest
BEDHIAFI	Emir	No conflict of interest
BEDOS	Jean Pierre	No disclosure
BEDUNEAU	Gaetan	No conflict of interest
BEGANTON	Frankie	No conflict of interest
BEGOT	Erwan	No disclosure
BELICARD	Félicie	No conflict of interest
BELIN	Lisa	No conflict of interest
BELLAICHE	Raphael	No disclosure
BELMONDO	Thibault	No disclosure
BELONCLE	François	No disclosure
BELTAIEF	Emna	No disclosure
BELVEYRE	Thibaut	No conflict of interest
BEN ABA	Feriel	No conflict of interest
BEN AHMED	Hedia	No conflict of interest
BEN ALI	Hana	No conflict of interest
BEN ALI	Mechaal	No disclosure
BEN AMAR	Boutheina	No conflict of interest
BEN AMOR	Oumaima	No conflict of interest
BEN AYED	Ahmed	No conflict of interest
BEN AYED	Aymen	No conflict of interest
BEN BRAIEK	Dhouha	No disclosure
BEN CHAIB	Rajae	No disclosure
BEN DABEBISS	Rafla	No disclosure
BEN DHIA	Boudour	No conflict of interest
BEN HAMIDA	Chokri	No disclosure
BEN HAMOUDA	Nadine	No disclosure
BEN ISMAIL	Khaoula	No conflict of interest
BEN JAZIA	Rahma	No disclosure
BEN JEDDOU	Kais	No conflict of interest
BEN KHALIFA	Atraa	No disclosure
BEN KHELIL	Jalila	No conflict of interest
BEN LAKHAL	Salah	No disclosure
BEN MANSOUR	Safa	No conflict of interest
BEN MILED	Cherifa	No conflict of interest
BEN OMOR	Oumaima	No conflict of interest
BEN SAIDA	Imen	No conflict of interest
BEN TALEB	Ibtissem	No disclosure
BENABOUD	Sihem	No disclosure
BENAROUS	Lucas	No conflict of interest
BENCHABANE	Nacim	No conflict of interest
BENCHAIB	Rajae	No disclosure
BENDAVID	Claude	No conflict of interest
BENGHANEM	Sarah	No conflict of interest
BENGUERFI	Soraya	No conflict of interest
BENHAMED	Mohamed Amine	No disclosure
BENHAMZA	Sabah	No conflict of interest
BENMATI	Abdellatif	No conflict of interest
BENSAID	Abdelhak	No disclosure
BENSAID	Amine	No disclosure
BENVENISTE	Olivier	No disclosure
BENZEKRI	Dalila	No disclosure
BEQUET	Quentin	No conflict of interest
BERANGER	Agathe	No conflict of interest
BERGER	Léo	No conflict of interest
BERGER	Patrick	No disclosure
BERGERAT	Manon	No conflict of interest
BERGEZ	Léa	No conflict of interest
BERGOUNIOUX	Jean	No conflict of interest
BERGUIGUA	Hamza	No disclosure
BERNARDIN	Gilles	No disclosure
BERNIER	Juliette	No conflict of interest
BERRICHI	Samia	No disclosure
BERTAULT-PERES	Pierre	No disclosure
BERTEAU	Florian	No conflict of interest
BERTHOD	Antoine	No conflict of interest
BERTRAND	Axelle	No conflict of interest
BERTRAND	Pierre-Marie	No conflict of interest
BESBES	Lamia	No conflict of interest
BESBES	Mohamed	No conflict of interest
BESBES OUANNES	Lamia	No conflict of interest
BESCH	Camille	No disclosure
BESSET	Sébastien	No disclosure
BESTION	Audrey	No conflict of interest
BETBOUT	M	No disclosure
BETTEGA	François	No disclosure
BEURET	Pascal	No conflict of interest
BEURTON	Alexandra	No conflict of interest
BEUZELIN	Marie	No conflict of interest
BIARD	Lucie	No conflict of interest
BIGE	Naike	Conflicts	Trainings, Teaching: Sanofi / Invitation to national or international congresses: Sanofi
BILLE	Emmanuelle	No conflict of interest
BINOIS	Yannick	No conflict of interest
BINQUET	Christine	No disclosure
BITKER	Laurent	No conflict of interest
BIZOUARD	Thomas	No conflict of interest
BKIYAR	Houssam	No disclosure
BLANC	Alexiane	No disclosure
BLANCHET	Marie-Anne	No conflict of interest
BLOCH-LAINE	Emmanuel	No disclosure
BLONDE	Renaud	No conflict of interest
BLONZ	Gauthier	No conflict of interest
BLOT	Mathieu	No conflict of interest
BLOUET	Anaise	No conflict of interest
BLUM	Laurene	No disclosure
BOBOT	Mickaël	No conflict of interest
BODENES	Laetitia	No disclosure
BODIER	Elsa	No disclosure
BOHE	Julien	No conflict of interest
BOIRIE	Yves	No conflict of interest
BOIS	Antoine	No conflict of interest
BOISSELIER	Clément	No disclosure
BOISSIER	Florence	No disclosure
BOIVIN	Vincent	No conflict of interest
BOMMEL	Youri	No disclosure
BONEF	Olivier	No conflict of interest
BONNARDEL	Eline	No conflict of interest
BONNET	Benjamin	No disclosure
BONNET	Nicolas	No conflict of interest
BONNY	Vincent	No conflict of interest
BONSIGNORE	Jordan	No conflict of interest
BORDESSOULE	Alice	No conflict of interest
BORIE	Raphael	Conflicts	Consultancy, Expert: Boerhinger Ingelheim, ROche, Sanofi / Invitation to national or international congresses: Boerhinger Ingelheim, Roche, Sanofi
BORNHEIM	Stephen	No conflict of interest
BORSALI FALFOUL	Nebiha	No disclosure
BOSCH	Nicholas A.	No disclosure
BOSSE	Maxime	No conflict of interest
BOTOC	Vlad	No conflict of interest
BOUABDALLAH	Nermine	No disclosure
BOUABDELLAOUI	Amine	No disclosure
BOUAMRA	Yannis	No conflict of interest
BOUATAY	Amina	No conflict of interest
BOUATTIA	Maroua	No conflict of interest
BOUAZIZ	Mounir	No conflict of interest
BOUAZZA	Naim	No conflict of interest
BOUBAYA	Marouane	No disclosure
BOUBTANE	Rihab	No disclosure
BOUCHARD	Pierre-Alexandre	Conflicts	Consultancy, Expert: Contrat d'expert clinique (pour une durée de 18 mois) pour la société Oxynov, société qui fabrique le FreeO2 / Invitation to national or international congresses: Honoraire pour congrès local (DIVA) - Représentation pour la société Oxynov / Patent or product inventor: % de propriété intellectuelle sur le FreeO2 - Oxynov / Trainings, Teaching: Expert clinique (pour une durée d…
BOUCHECH	Bouthaina	No conflict of interest
BOUCLY	Athenais	No disclosure
BOUD'HORS	Charlotte	No conflict of interest
BOUDADI	Hajer	No disclosure
BOUDON	Marc	No conflict of interest
BOUE	Yvonnick	No disclosure
BOUGARD	Laurine	No conflict of interest
BOUGDAL	Dalila	No conflict of interest
BOUGHDIRI	Ahmed	No disclosure
BOUGHERARA	Abdelhak	No conflict of interest
BOUGLÉ	Adrien	No conflict of interest
BOUGON	David	No conflict of interest
BOUGOUIN	Wulfran	Conflicts	Consultancy, Expert: Withings
BOUGUEZZI	Nabil	No conflict of interest
BOUHEMAD	Belaid	No conflict of interest
BOUHOURI	Aziz	No disclosure
BOUHOURI	Mohamed Amine	No disclosure
BOUHROUM	Abdelhafid	No disclosure
BOUJELBEN	Mohamed	No disclosure
BOUJU	Pierre	No conflict of interest
BOULAIN	Thierry	No conflict of interest
BOULANT	Léa	No disclosure
BOULARAN	Josiane	No conflict of interest
BOUNES	Vincent	No disclosure
BOURCIER	Simon	No conflict of interest
BOUREL	Claire	No conflict of interest
BOURENNE	Jeremy	No conflict of interest
BOURGE	Xavier	No conflict of interest
BOURGOUIN	Pierre	No conflict of interest
BOURLARD	Donatienne	No disclosure
BOURRENNE	Jérémy	No disclosure
BOUSBIA	Soulef	No conflict of interest
BOUSQUET	Giovanni	No disclosure
BOUSSARSAR	Mohamed	No disclosure
BOUSSEKEY	Nicolas	No conflict of interest
BOUSSOUAR	Samia	No conflict of interest
BOUTOILLE	David	No disclosure
BOUVET	Lionel	No disclosure
BOUZGARROU	Radhia	Conflicts	Invitation to national or international congresses: yes
BOYER	Alexandre	No conflict of interest
BOYER	Laurent	No disclosure
BOYER	Philippe	No disclosure
BRADAI	Sabrine	No conflict of interest
BRADIER	Thomas	No conflict of interest
BRAHMI	Habib	No conflict of interest
BRAIK	Rayan	No conflict of interest
BRANSON	Richard	No conflict of interest
BRASSAC	Isabelle	Conflicts	Other: MSD France Employee
BRAULT	Clément	No conflict of interest
BRAUNBERGER	Eric	No conflict of interest
BRECHOT	Nicolas	Conflicts	Other: NB participates in the advisory board of MChE Trading Handels-GmbH (F4-Pharma). No financial conflict of interest
BRET	Alexandre	No conflict of interest
BRIANT	Anaïs	No conflict of interest
BRIAT	Charlotte	No conflict of interest
BRIDIER	Armelle	No conflict of interest
BRIDIER-NAHMIAS	Antoine	No disclosure
BRILLIET	Pierre-Yves	No conflict of interest
BROC	Alexandre	Conflicts	Other: Engineer from Air Liquide Medical Systems
BROCHARD	Laurent	No disclosure
BROMAN	Lars	No disclosure
BROSSIER	David	No conflict of interest
BRUAIRE	Léo-Paul	No conflict of interest
BRUEL	Cedric	No conflict of interest
BRUNA	Franklin	No disclosure
BRUNEEL	Arnaud	No conflict of interest
BRUNEEL	Fabrice	No conflict of interest
BRUNO	Francisco	No disclosure
BRUYERE	Marie	No conflict of interest
BRUYERE	Olivier	No conflict of interest
BUETTI	Niccolò	No disclosure
BUI	Hoang-Nam	No conflict of interest
BUNEL	Vincent	No conflict of interest
BUREAU	Côme	No conflict of interest
BURGEL	Pierre-Régis	No disclosure
BURREL	Sonia	No conflict of interest
BURRONI	Barbara	No conflict of interest
BUSNEL	Jean-Marc	Conflicts	Other: Beckman Coulter permanent employee
BUTRAGUEÑO LAISECA	Laura	No disclosure
CABRERA	Maria	No disclosure
CACOUB	Patrice	No conflict of interest
CADOZ	Cyril	No conflict of interest
CAILLEZ	Valerie	No disclosure
CALIEZ	Olivier	No conflict of interest
CALLOT	Delphine	No conflict of interest
CALLY	Radj	No disclosure
CALVET	Laure	No conflict of interest
CALVINO-GUNTHER	Silvia	No conflict of interest
CAMINO	Adrian	No conflict of interest
CAMOUS	Laurent	No conflict of interest
CAMPFORT	Maëva	No conflict of interest
CAMUS	Christophe	No conflict of interest
CANET	Emmanuel	No disclosure
CANIVET	Clemence	No conflict of interest
CANOUI	Etienne	No conflict of interest
CANOUI-POITRINE	Florence	No disclosure
CANTIER	Marie	No disclosure
CAPELLIER	Gilles	Conflicts	Consultancy, Expert: ASTEN, ARCHEON / Invitation to national or international congresses: ASTEN, Freysenius / Patent or product inventor: ARCHEON / Research support/Scientific studies: BAXTER
CARELLI	Simone	No conflict of interest
CARIOU	Erwann	No conflict of interest
CARIOU	Alain	Conflicts	Trainings, Teaching: Fees for lectures from Bard
CARLES	Michel	No conflict of interest
CARNIATO	Flavie	No disclosure
CARON	Margot	No conflict of interest
CARPENTIER	Dorothée	No conflict of interest
CARPENTIER	Mathieu	No disclosure
CARREIRA	Serge	No disclosure
CARRICAJO	Anne	Conflicts	Invitation to national or international congresses: ricai par laboratoire MSD
CARTEAUX	Guillaume	No disclosure
CARVELLI	Julien	No disclosure
CASANOVA	Jean-Laurent	No disclosure
CASTAN	Bernard	No disclosure
CASTELAIN	Vincent	No conflict of interest
CAULIER	Thomas	No disclosure
CELANTE	Héloïse	No conflict of interest
CERVEAUX	Yohan	No conflict of interest
CHAARI	Zied	No conflict of interest
CHAARI	Adel	No disclosure
CHAARI	Leila	No conflict of interest
CHABA	Anis	No conflict of interest
CHABBAR	Sara	No conflict of interest
CHAÏBI	Khalil	No conflict of interest
CHAIGNE	Benjamin	No conflict of interest
CHAKARIAN	Jean-Charles	No conflict of interest
CHAKIR	Anass	No conflict of interest
CHAKROUN	Olfa	No conflict of interest
CHANAREILLE	Paul-Marie	No conflict of interest
CHANEZ	Pascal	No disclosure
CHANNAC	Yann	No disclosure
CHANTALAT	Christelle	No disclosure
CHANTRAN	Yannick	No disclosure
CHAPLAIN	Agathe	No disclosure
CHAPUIS	Claire	No conflict of interest
CHAPUIS	Nicolas	No conflict of interest
CHARBONNEAU	Philippe	No conflict of interest
CHARLES	Pierre-Emmanuel	Conflicts	Consultancy, Expert: MSD, ThermoFisher / Invitation to national or international congresses: Pfizer / Research support/Scientific studies: MSD / Trainings, Teaching: ThermoFisher
CHARPENTIER	Julien	No conflict of interest
CHARRA	Céline	No disclosure
CHARRON	Cyril	No disclosure
CHARUEL	Jean-Luc	No conflict of interest
CHATELLIER	Delphine	No conflict of interest
CHEAN	Dara	No conflict of interest
CHEIKHROUHOU	Hichem	No conflict of interest
CHELBI	Rym	No disclosure
CHELHA	Riad	Conflicts	Invitation to national or international congresses: SRLF(Orkyn)
CHELLY	Jonathan	No conflict of interest
CHERIF	Hichem	No conflict of interest
CHERKAB	Rachid	No conflict of interest
CHETOUANI	Badie	No disclosure
CHEVREL	Guillaume	No conflict of interest
CHIHAOUI	Abir	No conflict of interest
CHKIRBENE	Mariem	No conflict of interest
CHLILEK	Abdelaziz	No disclosure
CHOMMELOUX	Juliette	No conflict of interest
CHOSIDOW	Anais	No disclosure
CHOSIDOW	Olivier	No conflict of interest
CHOUAIEB	Sonia	No disclosure
CHOUCHANA	Laurent	No conflict of interest
CHOUCHÈNE	Salma	No conflict of interest
CHOUKRI	Bahouh	No disclosure
CHOUKROUN	Gérald	No conflict of interest
CHTARA	Kamilia	No conflict of interest
CHTOUROU	Ameni	No conflict of interest
CHUDEAU	Nicolas	Conflicts	Invitation to national or international congresses: ALISEO inscription congrès SRLF 2020 / Other: ALISEO frais d'hébergement congrès SRLF
CIDERON	Cédrick	No disclosure
CLAVIER	Thomas	No disclosure
CLERC	Sébastien	No disclosure
CLERE-JEHL	Raphaël	No conflict of interest
COGNE	Michel	No disclosure
COHEN	Johana	No disclosure
COHEN	Yves	No conflict of interest
COILLY	Audrey	No disclosure
COIRIER	Valentin	No conflict of interest
COLIN	Gwenahel	No conflict of interest
COLLART	Frederic	No disclosure
COLLIGNON	Charlotte	No conflict of interest
COLSON	Camille	No conflict of interest
COMBE	Chloé	No disclosure
COMBES	Alain	No conflict of interest
COMPAROT	Sylvie	No conflict of interest
CONRAD	Marie	No disclosure
CONSIGNY	Maëlys	No conflict of interest
CONTOU	Damien	No conflict of interest
COPPO	Paul	No disclosure
CORREIA	Patricia	No disclosure
CORTESE	Jonathan	No disclosure
COTTIAS	Josépine	No disclosure
COUDROY	Rémi	No conflict of interest	Invitation to national or international congresses: SRLF / Research support/Scientific studies: SRLF, ERS, Le Nouveau Souffle, AADAIRC
COUPEZ	Elisabeth	No disclosure
COUPRY	Louis-Marie	No conflict of interest
COUR	Martin	No conflict of interest
COURNO	Gaelle	No disclosure
COUROUBLE	Patricia	No disclosure
COURTAIS	Antonin	No conflict of interest
COUSIN	Vladimir	No conflict of interest
COUSSY	Florence	Conflicts	Consultancy, Expert: Novartis, Astra Zeneca, Lilly / Invitation to national or international congresses: Roche / Research support/Scientific studies: Novartis
CRÉTEUR	Jacques	No conflict of interest
CUGNART	Cécile	No conflict of interest
CUNAT	Sibylle	No conflict of interest
CURTO	Nadège	No disclosure
CYNOBER	Luc	No disclosure
D'JOURNO	Xavier Benoit	No conflict of interest
DACHRAOUI	Fahmi	No conflict of interest
DAFFEF	Saoussen	No conflict of interest
DAHYOT	Sandrine	No conflict of interest
DAILLER	Frédéric	No conflict of interest
DAIX	Thomas	No conflict of interest
DALAC	Sophie	No conflict of interest
DALLAIRE	Léa	No conflict of interest
DALLE	Frédéric	No disclosure
DALLONEAU	Emilie	No disclosure
DALSHEIMER	Xavier	No conflict of interest
DALY	Foued	No disclosure
DAMIEN	Contou	No disclosure
DAMMAK	Rania	No conflict of interest
DANCHE	Estelle	Conflicts	Research support/Scientific studies: A grant from ALAIR/ ALDREM was received for this study
DANG VAN	Simon	No disclosure
DANGERS	Laurence	No conflict of interest
DANO	Charly	No disclosure
DAOUD	Laura	No disclosure
DARGENT	Auguste	No conflict of interest
DARMON	Michael	No disclosure
DARREAU	Cédric	No conflict of interest
DAVIAUD	Fabrice	No conflict of interest
DAVIET	Florence	Conflicts	Invitation to national or international congresses: Pfizer, congrès ECCMID 2022
DAVILA SERRANO	Eduardo	No conflict of interest
DE BEAUFORT	Eloïse	Conflicts	Other: Thèse Cifre (hôpital Henri Mondor et Air Liquide Medical Systems)
DE CACQUERAY	Noémie	No conflict of interest
DE CAGNY	Bertrand	No conflict of interest
DE GIRAUD D'AGAY	Melchior	No disclosure
DE HARENNE	Charlotte	No conflict of interest
DE KEYSER	Aude	No conflict of interest
DE MARIGNAN	Donatien	No conflict of interest
DE MONTMOLLIN	Etienne	No conflict of interest
DE PROST	Nicolas	No conflict of interest
DE SAINT BLANQUAT	Laure	No conflict of interest
DE SAINT MARTIN	Luc	No disclosure
DE SEISSAN DE MARIGNAN	Donatien	No conflict of interest
DE VILLIERS DE LA NOUE	Valentin	No conflict of interest
DE VITA	Nello	No conflict of interest
DEBATY	Guillaume	No disclosure
DEBBICHE	Lilya	No conflict of interest
DEBRAY	Agathe	No conflict of interest
DECAMPS	Paul	No conflict of interest
DECAVÈLE	Maxens	No conflict of interest
DECHAMPS	Melanie	No disclosure
DECROOCQ	Justine	No conflict of interest
DEGIVRY	Florian	No conflict of interest
DEGOUL	Samuel	No conflict of interest
DEHAENE	Aurelie	No disclosure
DELAHAYE	Arnaud	No conflict of interest
DELALOY	Céline	No conflict of interest
DELAMAIRE	Flora	No conflict of interest
DELAMARE	Floran	No conflict of interest
DELANNOY	Pierre-Yves	No conflict of interest
DELBOVE	Agathe	No conflict of interest
DELEMAZURE	Julie	No disclosure
DELERIS	Robin	No conflict of interest
DELHAES	Laurence	No disclosure
DELIGNY	Christophe	No disclosure
DELLAMONICA	Jean	No conflict of interest
DELOBEL	Antoine	No conflict of interest
DELOBEL	Pierre	No disclosure
DELTOUR	Victoire	No conflict of interest
DEMAILLY	Zoe	No conflict of interest
DEMANGOU	Axel	No conflict of interest
DEMARET	Pierre	No conflict of interest
DEMISELLE	Julien	No conflict of interest
DEMOSTHENES	Makris	No disclosure
DEMOULE	Alexandre	Conflicts	Consultancy, Expert: Philips, Respinor, Lowenstein, Lungpacer / Invitation to national or international congresses: Fisher & Paykel / Research support/Scientific studies: Philips, Respinor, Lungpacer / Trainings, Teaching: Fisher & Paykel, Getinge, Gilead, Baxter, Astra Zeneca
DEQUIN	Pierre-François	No disclosure
DERBEL	Rahma	No disclosure
DERIDDER	Mathilde	No conflict of interest
DESACHY	Arnaud	No disclosure
DESCAMPS	Paul	No disclosure
DESCLAUX	Arnaud	No conflict of interest
DESMECHT	Daniel	No conflict of interest
DESMEDT	Luc	No conflict of interest
DESNOS	Cyrielle	No conflict of interest
DESPREZ	Christophe	No conflict of interest
DESVOIS	Yoni	No disclosure
DEVANLAY	Raphaël	No conflict of interest
DEVAQUET	Jérôme	No conflict of interest
DHIA	Boudour	No disclosure
DI PAOLO	Fabio A.	No disclosure
DIAZ-LOPEZ	Carlos	No disclosure
DICONNE	Eric	No disclosure
DIGNAT-GEORGE	Françoise	No disclosure
DINARDO	Matteo	No disclosure
DIOURI	Mounia	No conflict of interest
DIREZ	Magali	No disclosure
DJEBBARI	Abdelkader	No disclosure
DJIBRÉ	Michel	No conflict of interest
DO VALE	Julien	No conflict of interest
DOGHRI	Hamdi	No disclosure
DONETTI	Laurence	No conflict of interest
DOPEUX	Loïc	No disclosure
DORGHAM	Sana	No conflict of interest
DOS SANTOS	Alexandre	No conflict of interest
DOUQCHI	Badie	No disclosure
DOUZI	Arsalene	No conflict of interest
DOYEN	Denis	No conflict of interest
DRES	Martin	Conflicts	Consultancy, Expert: Lungpacer Med Inc / Invitation to national or international congresses: Dräger (SRLF 2021) / Research support/Scientific studies: Bioserenity SA
DREYFUSS	Didier	No disclosure
DRIDI	Amira	No conflict of interest
DROUIN	Sarah	No disclosure
DU CHEYRON	Damien	No conflict of interest
DU PONT-THIDODEAU	Geneviève	No disclosure
DUARTE	Amaury	No conflict of interest
DUBOST	Jean-Louis	No conflict of interest
DUBURCQ	Thibault	No conflict of interest
DUCERT	Floriane	No disclosure
DUCHAINE	Caroline	No conflict of interest
DUCLOS	Antoine	No conflict of interest
DUCRUET	Thierry	No conflict of interest
DULONG	Joelle	No disclosure
DUMAS	Florence	No conflict of interest
DUMAS	Guillaume	No disclosure
DUNAND	Paul	No disclosure
DUPIN	Clarisse	No disclosure
DUPIN	Isabelle	No disclosure
DUPONT	Annabelle	No conflict of interest
DUPRE	Thierry	No disclosure
DUPUIS	Claire	No conflict of interest
DURAND	Arthur	No conflict of interest
DUREAU	Anne Florence	No conflict of interest
E. DAUVERGNE	Jérôme	No conflict of interest
EBERL	Isabelle	No disclosure
EBSTEIN	Nathan	No conflict of interest
ECARNOT	Fiona	No conflict of interest
ECKES	Myriam	No conflict of interest
ECOLLAN	Patrick	No conflict of interest
EDDERKAOUI	Mehdi	No conflict of interest
EGRETEAU	Pierre-Yves	No conflict of interest
EHRMANN	Stephan	Conflicts	Consultancy, Expert: Aerogen Ltd, Fisher & Paykel Healthcare / Invitation to national or international congresses: Aerogen Ltd, Fisher & Paykel Healthcare / Research support/Scientific studies: Aerogen Ltd, Fisher & Paykel Healthcare / Trainings, Teaching: Aerogen Ltd, Fisher & Paykel Healthcare
EHRMINGER	Sebastien	No conflict of interest
EL AIDOUNI	Ghizlane	No disclosure
EL HARRAR	Najib	No conflict of interest
EL HOUARI	Lina	No disclosure
EL KACEH	Rim	No disclosure
EL KETTANI ELHAMDI	Chafik	No conflict of interest
EL MEZZEOUI	Sanae	No conflict of interest
EL RHALETE	Abdelilah	No disclosure
EL RIFAI	Rida	No conflict of interest
EL-TANNOURY	Jihad	No disclosure
ELABBADI	Alexandre	No conflict of interest
ELATROUS	Souheil	No disclosure
ELDHAWI	Nawar	No conflict of interest
ELHARTI	Anas	No conflict of interest
ELIE	Azoulay	Conflicts	Consultancy, Expert: lectures for Pfizer, Gilead, Alexion and Sanofi. Money for my research group or me / Invitation to national or international congresses: ESICM, ATS, ISICEM / Research support/Scientific studies: MSD Avenir grant; Alexion Grant
ELOUDGHIRI	Ayman	No conflict of interest
EMERIAUD	Guillaume	No conflict of interest
EMERY	Malo	No conflict of interest
ENAUD	Raphaël	No disclosure
ENORA	Berti	No conflict of interest
ERGRETEAU	Pierre Yves	No conflict of interest
ERHMINGER	Sébastien	No disclosure
ESSAAD	Ounci	No disclosure
ESSAFI	Fatma	No conflict of interest
ESSAGHAYER	Salma	No conflict of interest
ESSID	Aben	No disclosure
ETCHEVERRY	Jean-Baptiste	No conflict of interest
ETIENNE	Arnaud	No disclosure
EVRARD	Bruno	No conflict of interest
EVRARD	Bertrand	No disclosure
EZINGEARD	Eric	No disclosure
FAGE	Nicolas	No conflict of interest
FAGUER	Stanislas	Conflicts	Consultancy, Expert: Abionyx Pharma / Invitation to national or international congresses: Sanofi
FAGUER	Steven	No conflict of interest
FAITOT	Francois	No disclosure
FAKHR	Kawtar	No conflict of interest
FALAHI	Salma	No conflict of interest
FALFOUL	Nebiha	No disclosure
FARTOUKH	Muriel	No disclosure
FATHALLAH	Ines	No disclosure
FAUROUX	Brigitte	No conflict of interest
FAVORY	Raphael	Conflicts	Consultancy, Expert: HAS commission de la Transparence / Other: vacations selon commissions et expertise
FAYSSOIL	Abdallah	No conflict of interest
FAZZENI	Hayfa	No disclosure
FEDOU	Anne-Laure	No conflict of interest
FEDUN	Yannick	No conflict of interest
FEKIH HASSEN	Mohamed	No disclosure
FELICE-CIVITILLO	Cristina	No conflict of interest
FELLAHI	Jean-Luc	No conflict of interest
FERDYNUS	Cyril	No conflict of interest
FERNANDEZ	Rocio	No disclosure
FERRAND	Benoit	No conflict of interest
FERRE	Alexis	No conflict of interest
FERRY	Tristan	No conflict of interest
FESSI	Ilhem	No conflict of interest
FEUILLARD	Jean	No disclosure
FEVRE	Cindy	Conflicts	Other: Work for the company who provided the bacteriophages.
FICHET	Jerôme	No conflict of interest
FILLATRE	Pierre	No conflict of interest
FITOUHI	Nizar	No conflict of interest
FLORENTIN	Jonathan	No conflict of interest
FODIL	Sofiane	No conflict of interest
FOISSAC	Frantz	No conflict of interest
FONTELA	Patricia	No disclosure
FONTENAY	Michaela	No conflict of interest
FOREL	Jean-Marie	No conflict of interest
FORT	Romain	No conflict of interest
FOUCAULT	Camille	No conflict of interest
FOUQUÉ	Gaëlle	No conflict of interest
FOUQUET	Bérénice	No disclosure
FOURATI	Mahdi	No conflict of interest
FOURNEL	Isabelle	No conflict of interest
FOURNIER	Alicia	No conflict of interest
FRAJ	Nesrine	No disclosure
FRALICK	Michael	No disclosure
FRANCHINEAU	Guillaume	No disclosure
FRANCOIS	Bruno	No disclosure
FRANTZ	Camille	No conflict of interest
FRAPARD	Thomas	No disclosure
FRAT	Jean-Pierre	Conflicts	Consultancy, Expert: Fisher and Paykel Healthcare: personal fees for lectures - SOS oxygène: personal fees as member of a scientific committee / Invitation to national or international congresses: Fisher and Paykel Healthcare - SOS oxygène / Research support/Scientific studies: Fisher and Paykel Healthcare - SOS oxygène
FREROU	Aurélien	No conflict of interest
FRIGGERI	Arnaud	No conflict of interest
FRIKHA	Imed	No disclosure
FRIOL	Alice	No conflict of interest
FROMENTIN	Mélanie	No conflict of interest
GABARRE	Paul	No conflict of interest
GABORIT	Christophe	No disclosure
GACI	Rostane	No disclosure
GACOUIN	Arnaud	No conflict of interest
GAILLET	Antoine	No conflict of interest
GAILLET	Maxime	No disclosure
GAINNIER	Marc	No conflict of interest
GALERNEAU	Louis-Marie	No conflict of interest
GALICHON	Pierre	No disclosure
GALLAND	Anne	No disclosure
GALLAND	Franck	No disclosure
GAMBALE	Alessandro	No conflict of interest
GARCIA	Bruno	No conflict of interest
GARÇON	Pierre	No disclosure
GARIJO	Carlos	No conflict of interest
GARNERO	Aude	No conflict of interest
GARRET	Charlotte	No disclosure
GARRIC	Antoine	No conflict of interest
GARROUSTE-ORGEAS	Maité	No disclosure
GASTINNE	Thomas	No disclosure
GASTLI	Nabil	No conflict of interest
GAUDET	Alexandre	No conflict of interest
GAUDRY	Stephane	No disclosure
GAUTHIER	Juliette	No conflict of interest
GAUTIER	Melchior	No conflict of interest
GAVARET	Martine	No conflict of interest
GAVAUD	Ariane	No conflict of interest
GAZAIGNE	Laure	No conflict of interest
GENEIX	Mario	No disclosure
GENUINI	Mathieu	No conflict of interest
GEORGES	Hugues	No conflict of interest
GERBAUD COULAS	Chloe	No conflict of interest
GERGAUD	Soizic	No conflict of interest
GÉRI	Guillaume	No conflict of interest
GERNEZ	Coralie	No conflict of interest
GESLAIN	Marie	No conflict of interest
GETTE	Sebastien	No disclosure
GHABARA	Racha	No conflict of interest
GHABI	Oumaima	No conflict of interest
GHADHOUNE	Hatem	No conflict of interest
GHALEH	Bijan	No conflict of interest
GHARBI	Emna	No conflict of interest
GHARBI	Rim	No disclosure
GHARNAOUT	Merzak	No conflict of interest
GHIGO	Zoé	No conflict of interest
GHORBEL	Rezk	No conflict of interest
GHOZLAN	Benoit	No disclosure
GHOZZI	Mohamed Khalil	No conflict of interest
GIANNOLI	Alice	No conflict of interest
GIBELIN	Aude	No conflict of interest
GIBOT	Sebastien	Conflicts	Consultancy, Expert: Inotrem / Patent or product inventor: yes / Stock shareholder: yes: Inotrem
GILBERT	Basile	No conflict of interest
GILLET	Manon	No conflict of interest
GILLIBERT	Adrien	No conflict of interest
GIRARD	Edouard	No disclosure
GIRARDIE	Patrick	No conflict of interest
GIRAUD	Raphael	No disclosure
GIRAUDEAU	Bruno	No disclosure
GIRAULT	Christophe	Conflicts	Invitation to national or international congresses: from Fisher & Paykel Healthcare, Société de Pneumologie de Langue Française (SPLF) / Research support/Scientific studies: from Fisher & Paykel Healthcare / Trainings, Teaching: from Fisher & Paykel Healthcare, Resmed, Lowenstein Medical
GIRERD	Nicolas	Conflicts	Consultancy, Expert: Link of interest outside of the submitted work: Honoraria from AstraZeneca, Bayer, Boehringer, Lilly, Novartis, Vifor.
GIROUD	Benoit	No conflict of interest
GLENZA	Iheb	No conflict of interest
GOBÉ	Thibaut	No conflict of interest
GODARD	Pierre	No conflict of interest
GODEMENT	Mathieu	No disclosure
GODON	Alexandre	No disclosure
GOETZ	Christophe	No conflict of interest
GOLDGRAN-TOLEDANO	Dany	No conflict of interest
GOMEZ GARCIA DE LA BANDA	Marta	No disclosure
GONZALEZ	Frédéric	No conflict of interest
GORBEL	Rizk	No conflict of interest
GOROCHOV	Guy	No disclosure
GOUDELIN	Marine	No conflict of interest
GOUIN	Philippe	Conflicts	Invitation to national or international congresses: Pfizer; MSD
GOULMANE	Mourad	No disclosure
GOURY	Antoine	No conflict of interest
GOUTAY	Julien	No disclosure
GOUTELLE	Sylvain	No disclosure
GOYER	Isabelle	No disclosure
GRAGUEB CHATTI	Ines	No conflict of interest
GRAMMATICO-GUILLON	Leslie	No conflict of interest
GRANDMOUGIN	Daniel	No conflict of interest
GRANGE	Steven	No disclosure
GRANGÉ	Clotilde	No disclosure
GRAPIN	Kévin	No conflict of interest
GRASSELLI	Giacomo	Conflicts	Consultancy, Expert: Fisher&Paykel, Draeger Medical, Getinge, MSD, Pfizer, Gilead, Biotest (payment for lectures) / Invitation to national or international congresses: Biotest, Getinge / Research support/Scientific studies: Fisher&Paykel, MSD (unrestricted research grants)
GRAZIOLI	Serge	No conflict of interest
GREGOIRE	Murielle	No conflict of interest
GRELON	Fabien	No conflict of interest
GRESS	Gauthier	No disclosure
GRIFFIER	Romain	No conflict of interest
GRIFFON	Lucie	No conflict of interest
GRILLET	Guillaume	No conflict of interest
GRIMALDI	Céline	No disclosure
GRIMALDI	David	No disclosure
GRIMAUD	Marion	No disclosure
GROH	Matthieu	No disclosure
GROS	Alexandre	No conflict of interest
GRUSON	Didier	No conflict of interest
GUENIER	Pierre Alban	No disclosure
GUERIN	Emmanuelle	No conflict of interest
GUÉRIN	Claude	No conflict of interest
GUÉRIN	Estelle	No disclosure
GUÉRIN	Laurent	No conflict of interest
GUERVILLY	Christophe	Conflicts	Consultancy, Expert: Consultancy for Xenios FMC
GUETTARD	Yves Olivier	No conflict of interest
GUEYE	Papa	No conflict of interest
GUICHARD	Elie	No conflict of interest
GUIDET	Bertrand	No conflict of interest
GUIDO	Olivia	No conflict of interest
GUIHAIRE	Julien	No conflict of interest
GUILLAUME	Carteau	No disclosure
GUILLAUME	Voiriot	No disclosure
GUILLIEN	Alicia	No conflict of interest
GUILLON	Antoine	No conflict of interest
GUILLON	Maud	No conflict of interest
GUILLOT	Max	No disclosure
GUILLOT	Pauline	No conflict of interest
GUILLOUX	Philippe	No disclosure
GUIROY	Antoine	No conflict of interest
GUISSET	Olivier	No disclosure
GUISSOUMA	Jihene	No conflict of interest
GUITTON	Christophe	No conflict of interest
GUITTON	Jerome	No conflict of interest
GUMUCIO	Victor Daniel	No disclosure
GUTIÉRREZ	José Maria	Conflicts	Consultancy, Expert: I work as a researcher at Instituto Clodomiro Picado (Universidad de Costa Rica) where an antivenom (Polival ICP) mentioned in this abstract is manufactured. / Other: I work as a researcher at Instituto Clodomiro Picado (Universidad de Costa Rica) where an antivenom (Polival ICP) mentioned in this abstract is manufactured.
GUTMAN	Laetitia	No disclosure
HABLA	Marouane	No conflict of interest
HACHE	Guillaume	No disclosure
HADCHOUEL	Juliette	No disclosure
HADDAD	Kevin	No conflict of interest
HADDED	Amina	No conflict of interest
HAFDHI	Malek	No conflict of interest
HAGRY	Julien	No conflict of interest
HAJJAR	Adèle	No conflict of interest
HALFON	Philippe	No disclosure
HALLEY	Guillaume	No conflict of interest
HAMDI	Dhouha	No conflict of interest
HAMET	Maël	No conflict of interest
HAMIDI	Redha Malek	No disclosure
HAMMOUDA	Zeineb	No conflict of interest
HAMON	Catherine	No conflict of interest
HANAFIA	Omar	No conflict of interest
HARIRI	Geoffroy	No conflict of interest
HARRAR	Rachid	No disclosure
HARRIS	Tim	No disclosure
HARROIS	Anatole	No disclosure
HASSAN	Anna	No conflict of interest
HASSAN	Majid Al Dossari	No conflict of interest
HATTABI	Khalid	No disclosure
HAUBRUGE	Eric	No conflict of interest
HAUDEBOURG	Anne-Fleur	No conflict of interest
HAUDEBOURG	Luc	No conflict of interest
HAYON	Jan	No conflict of interest
HEBERT	Jean-Louis	No conflict of interest
HEKIMIAN	Guillaume	No conflict of interest
HELMS	Julie	No disclosure
HENRI	Samuel	No conflict of interest
HENTATI	Abdessalem	No disclosure
HERAULT	Antoine	No conflict of interest
HERBLAND	Alexandre	No conflict of interest
HERBRECHT	Jean Etienne	No conflict of interest
HERNANDEZ	Gilles	No disclosure
HERNANDEZ PADILLA	Ana Catalina	No disclosure
HERPAIN	Antoine	No conflict of interest
HERVE	Fabien	No conflict of interest
HERVIER	Baptiste	No conflict of interest
HERVIEU	Brenda	No disclosure
HEZARD	Nathalie	No conflict of interest
HIDRI	Rania	No conflict of interest
HIKARU	Fukutomi	No disclosure
HIRSINGER	Baptiste	No conflict of interest
HIRT	Deborah	No disclosure
HITES	Maya	Conflicts	Consultancy, Expert: Lecturer for Pfizer in 3/2022 - Expert for Gilead on Eduaction for invasive fungal infections - Expert for INSMED on non-tuberculosis mycobacteria / Invitation to national or international congresses: Invitation to ECCMID by Pfizer / Research support/Scientific studies: Belgian Center for Knowledge for Discovery trial - EU-Horizon grant for EU-RESPONSE project
HMOUDA	Houssem	No conflict of interest
HODILLE	Elisabeth	No conflict of interest
HOMEY	Corentin	No conflict of interest
HONG TUAN HA	Vivien	Conflicts	Invitation to national or international congresses: FRESENIUS KABI pour le congrès Journée Francophone de Nutrition (Novembre 2021)
HONORE	Stéphane	No disclosure
HORLAIT	Geoffrey	No disclosure
HOTCHKISS	Richard	No disclosure
HOUETO	Patrick	Conflicts	Other: Air Liquide Santé International (ALSI) employee
HOURI	Fadoua	No disclosure
HOURMANT	Baptiste	Conflicts	Trainings, Teaching: boehringer ingelheim - bristol myers squibb
HOUSNI	Brahim	No conflict of interest
HOUSSAM	Bkiyar	No disclosure
HRAIECH	Sami	No conflict of interest
HUA	Camille	No disclosure
HUE	Sophie	No disclosure
HUET	Olivier	No conflict of interest
HUGEROT	Antonin	No conflict of interest
HULLIN	Thomas	No conflict of interest
HUMBERT	Marc	No conflict of interest
HUNTZINGER	Julien	No conflict of interest
HUTIN	Alice	No disclosure
HYVERNAT	Hervé	No disclosure
IACHKINE	Jeanne	No conflict of interest
IBARRA-ESTRADA	Miguel	No disclosure
ICHAI	Philippe	No disclosure
IMBERT	Laurent	No conflict of interest
IMBERT	Sébastien	Conflicts	Consultancy, Expert: Orateur invité en tant qu'expert pour la société Gilead / Invitation to national or international congresses: Invitation en congrès par la société Gilead.
IMBERT	Wendnonga	No conflict of interest
ISRAEL BIET	Dominique	No conflict of interest
ISSA	Nahema	No conflict of interest
JAAFAR	Nour Zayneb	No conflict of interest
JABOT	Julien	No conflict of interest
JACOBS	Frédérique	No disclosure
JACQ	Gwenaëlle	No conflict of interest
JACQUET	Luc	No disclosure
JACQUET	Pierre	No disclosure
JACQUIER	Marine	No conflict of interest
JACQUIER	Sophie	No conflict of interest
JAFFAR-BANDJEE	Marie-Christine	No conflict of interest
JAIS	Xavier	No disclosure
JALLOULI	Dana	No disclosure
JAMME	Matthieu	No disclosure
JAMOUSSI	Amira	No conflict of interest
JANER	Alexandra	No conflict of interest
JANIAK	Vincent	No conflict of interest
JANSSEN-LANGENSTEIN	Ralf	No conflict of interest
JANVIER	Pierre-Laurent	No disclosure
JARIR	Ibtissam	No conflict of interest
JARRAYA	Fatma	No conflict of interest
JASSERON	Carine	No disclosure
JAWADI	Wael	No conflict of interest
JAY	Lucille	No conflict of interest
JEAN-MICHEL	Vanessa	No conflict of interest
JEANNET	Robin	No disclosure
JEBAR	Khaoula	No disclosure
JEMMALI	Rim	No conflict of interest
JERBI	Mouna	No conflict of interest
JERBI	Salma	No conflict of interest
JERBI	Tahany	No conflict of interest
JERIBI	Badis	No disclosure
JERUSALEM	Sophie	No conflict of interest
JEUDY	Géraldine	No conflict of interest
JEVNIKAR	Mitja	No conflict of interest
JOCHMANS	Sébastien	No conflict of interest
JOFFRE	Jérémie	No conflict of interest
JOFFRÉDO	Emilie	No conflict of interest
JOLLY	Florian	No conflict of interest
JORAM	Nicolas	No conflict of interest
JORET	Aurélie	No conflict of interest
JOST	Daniel	No conflict of interest
JOUAN	Youenn	No disclosure
JOUFFROY	Romain	No disclosure
JOURDAIN	Merce	No conflict of interest
JOUSSELIN	Vincent	No conflict of interest
JOUVEN	Xavier	No disclosure
JOUVET	Philippe	Conflicts	Consultancy, Expert: Air LiquidePatent or product inventor: Brevet RETRACT (système d'analyse vidéo de la détresse respiratoire) / Research support/Scientific studies: Fonds octroyés par les organismes publics suivants : Fonds de Recherche Québec Santé, Ministère de la Santé du Québec, Hôpital Sainte-Justine, Fondation Canadienne pour l'innovation, CRSNG (conseil de recherches en sciences naturel…
JOZWIAK	Mathieu	No conflict of interest
JULLIEN	Edouard	No disclosure
JUNG	Boris	No conflict of interest
KAABI	Chaima	No conflict of interest
KACEM	Amani	No conflict of interest
KADDOUR	Moez	No conflict of interest
KADI	Ahmed	No conflict of interest
KAHN	Jean-Emmanuel	No conflict of interest
KAIDOMAR	Michel	No conflict of interest
KALLEL	Hatem	No disclosure
KALLEL	Myriam	No disclosure
KALOUCH	Samira	No conflict of interest
KAMEL	Toufik	No conflict of interest
KAMMOUN	Anas	No conflict of interest
KAMMOUN	Jaweher	No disclosure
KARAM	Oliver	Conflicts	Consultancy, Expert: Consulting for Boehringer Ingelheim, for a treatment for COVID / Research support/Scientific studies: Consulting for the NIH-sponsored REDS-IV-P project.
KAROUI	Abdelhamid	No disclosure
KARRAY	Rim	No disclosure
KAWAGUCHI	Atsushi	No disclosure
KDEYMI	Henedi	No disclosure
KEMOUN	Gabriel	No conflict of interest
KERGOAT	Pierre	No conflict of interest
KERNEIS	Mathieu	No disclosure
KESENTINI	Bouthaina	No conflict of interest
KESKES	Mariem	No disclosure
KESSELER	Sophie	No conflict of interest
KETATA	Salma	No conflict of interest
KHAFAGY	Philippe	No disclosure
KHALEK	Khalid	No conflict of interest
KHARAT	Aileen	No conflict of interest
KHARRAT	Imen	No disclosure
KHARRAT	Malek	No conflict of interest
KHARRAT	Sana	No conflict of interest
KHIARI	Saoussen	No conflict of interest
KHIRANI	Sonia	Conflicts	Consultancy, Expert: Breas
KHIRI	Hacene	No conflict of interest
KIMMOUN	Antoine	No conflict of interest
KLEIN	Thomas	No conflict of interest
KLOUCHE	Kada	No conflict of interest
KOHLHAUER	Matthias	Conflicts	Consultancy, Expert: Scientific consultant for Orixha (development of liquid ventilator) since 2020 / Patent or product inventor: Inventor of a patent about liquid ventilation / Stock shareholder: Orixha (development of liquid ventilator) since 2018 / Trainings, Teaching: Training/Teaching session for Zoll Medical in 2018
KOLSI	Hichem	No conflict of interest
KONTAR	Loay	No disclosure
KOSZUTSKI	Matthieu	No conflict of interest
KOUATCHET	Achille	No disclosure
KOURAICHI	Nadia	No conflict of interest
KOVÁCS	Attila	Conflicts	Consultancy, Expert: Argus Cognitive, Inc.
KRABA	Rachid	No disclosure
KSENTINI	Hana	No disclosure
KTATA	Hiba	No disclosure
KTATA	Salma	No conflict of interest
KUTEIFAN	Khaldoun	Conflicts	Invitation to national or international congresses: PFIZER - FRESENIUS KABI FRANCE
L'HER	Erwan	No disclosure
L'HOSTIS	Guillaume	Conflicts	Other: Employee at Pherecydes Pharma (Pherecydes Pharma develops antibacterial treatments based on the use of bacteriophage viruses)
LAARIBI	Ilias	No disclosure
LABBAOUI	Mohamed	No disclosure
LABBE	Vincent	No disclosure
LABREUCHE	Julien	No conflict of interest
LABRO	Guylaine	Conflicts	Invitation to national or international congresses: PFIZER: Financement d'un congrès (logement et inscription) / Trainings, Teaching: FRESENIUS Medical Care (Formation épuration extra rénale) - BAXTER (Formation épuration extra rénale) - APSEN (Formation TIH)
LABRUYÈRE	Marie	No conflict of interest
LACAVE	Guillaume	No conflict of interest
LACHAND	Raphael	No conflict of interest
LACOMBE	Béatrice	No conflict of interest
LACOU-AGBAKOU	Maïté	No conflict of interest
LACROIX	Jacques	No conflict of interest
LACROIX	Romaric	No disclosure
LADJEMI	Maha Zohra	No conflict of interest
LAFAY	Valentin	No conflict of interest
LAFFEY	John G.	No conflict of interest
LAFON	Thomas	No conflict of interest
LAHMAR	Manel	No conflict of interest
LAI	Christopher	Conflicts	Other: lectures for Sedana Medical
LAINE	Laurent	No conflict of interest
LAISSI	Mohamed	No disclosure
LAKATOS	Bálint Károly	No conflict of interest
LAKHAL	Karim	No conflict of interest
LAMAURY	Isabelle	Conflicts	Invitation to national or international congresses: YES
LAMBOUR	Alexis	No conflict of interest
LAMHAUT	Lionel	No disclosure
LAMOUCHE-WILQUIN	Pauline	No conflict of interest
LAMOUREUX	Fabien	No disclosure
LAMTIRI	Mouhsine	No conflict of interest
LANDAIS	Mickael	No disclosure
LANDEL	Verena	No disclosure
LARA	Leclerc	No conflict of interest
LARCHER	Romaric	No conflict of interest
LAROUI	Rim	No disclosure
LAROUI	Sana	No disclosure
LARRAT	Charlotte	No disclosure
LASCARROU	Jean-Baptiste	No conflict of interest
LATERRE	Pierre-François	No disclosure
LAUNEY	Yoann	No conflict of interest
LAURENT	Alexandra	No conflict of interest
LAURENT	Emeline	No disclosure
LAURENT	Raphael	No conflict of interest
LAVIE-BADIE	Yoan	Conflicts	Consultancy, Expert: General electrics - Abbott Vascular
LAVIGNE	Thierry	No conflict of interest
LAVILLEGRAND	Jean-Rémi	No conflict of interest
LAVIOLLE	Bruno	No conflict of interest
LAYESE	Richard	No conflict of interest
LAZRAQ	Mohamed	No disclosure
LE CACHEUX	Corentin	No conflict of interest
LE GOFF	Jerome	No conflict of interest
LE GUENNEC	Loic	No conflict of interest
LE MAREC	Sarah	No conflict of interest
LE MEUR	Anthony	No disclosure
LE NIGER	Catherine	No conflict of interest
LE PABIC	Estelle	No conflict of interest
LE PRINCE	Marine	No disclosure
LE STANG	Valentine	No conflict of interest
LE THUAULT	Aurélie	No disclosure
LE TULZO	Yves	No conflict of interest
LEBOUVIER	Thomas	No disclosure
LEBRETON	Guillaume	No disclosure
LECLERC	Marie	No conflict of interest
LECOCQ	Maxime	No disclosure
LECOURT	Laurent	No disclosure
LECOUTOUR	François	No disclosure
LEFEVRE	Lucie	No conflict of interest
LEFÈVRE	Flora	No conflict of interest
LEFÈVRE	Lucie	No conflict of interest
LEGAY	François	No conflict of interest
LEGEAI	Camille	No conflict of interest
LEGER	Pierre Louis	No conflict of interest
LEGOUGE	Marie	No conflict of interest
LEGOUIS	David	No disclosure
LEGRAND	Antoine	No conflict of interest
LEGRIEL	Stéphane	No conflict of interest
LEGUELLEC	Sandrine	Conflicts	Patent or product inventor: The aerosol device has been patented. / Other: Sandrine Le Guellec is employed by DTFmedical company. DTFmedical holds the patent for the aerosol device used in this study.
LEHOT	Jean-Jacques	No conflict of interest
LEJARS	Alice	No conflict of interest
LELLOUCHE	Francois	Conflicts	Consultancy, Expert: Oxynov - Fisher&Paykel – Lungpacer / Patent or product inventor: FreeO2 / Research support/Scientific studies: Fisher&Paykel / BMS / CIHR / Stock shareholder: Oxynov / Other: Funding of a smartphone application development VentilO
LEMERLE	Marie	No conflict of interest
LEONE	Marc	No disclosure
LEPAPE	Alain	Conflicts	Consultancy, Expert: Fresenius / Invitation to national or international congresses: srlf 2021
LEPECQ	Raphael	No disclosure
LEPRINCE	Pascal	No conflict of interest
LEPROVOST	Pierre	No conflict of interest
LEROUX	Justine	No disclosure
LESAGE	Fabrice	No conflict of interest
LESCROART	Mickael	No conflict of interest
LESIEUR	Olivier	No conflict of interest
LESIMPLE	Arnaud	Conflicts	Other: PhD student in the Med2Lab partially funded by Air Liquide Medical Systems.
LESLUYES	Bruno	No disclosure
LESOUHAITIER	Mathieu	No conflict of interest
LESTRADE	Victor	No conflict of interest
LESUEUR	Simon	No conflict of interest
LETEURTRE	Stéphane	No conflict of interest
LEVEAUFRE	Guillaume	No disclosure
LEVRARD	Melanie	No disclosure
LEVY	Bruno	Conflicts	Consultancy, Expert: Abiomed, Gettinge, Baxter, Novartis, Sanofi, Amomed, Orion / Invitation to national or international congresses: Abiomed, Gettinge, Baxter, Novartis, Sanofi, Amomed, Orion / Research support/Scientific studies: Abiomed, Gettinge, Baxter, Novartis, Sanofi, Amomed, Orion / Trainings, Teaching: Orion, Amomed
LEVY	Nathan	No conflict of interest
LEVY	Yael	No conflict of interest
LEVY	Michaël	No conflict of interest
LÉVY	David	No conflict of interest
LHERM	Thierry	No disclosure
LHEUREUX	Florent	No conflict of interest
LI	Jie	Conflicts	Invitation to national or international congresses: American Association for Respiratory Care / Research support/Scientific studies: Fisher & Paykel Healthcare Ltd, Aerogen Ltd, Rice Foundation / Trainings, Teaching: American Association for Respiratory Care, Fisher & Paykel Healthcare Ltd, Aerogen Ltd, Heyer Ltd / Other: section editor of respiratory care journal
LIARD	Clémence	No conflict of interest
LIDOUREN	Fanny	No conflict of interest
LIFERMANN	Francois	No conflict of interest
LISSON	Maxime	No disclosure
LLITJOS	Jean-François	No disclosure
LOISEAU	Mélanie	No disclosure
LOMBARDI	Romain	No conflict of interest
LOPEZ	Alexandre	No conflict of interest
LOPINTO	Julien	No conflict of interest
LORBER	Julien	No conflict of interest
LORIEAU-THIBAULT	Raphaèle	No disclosure
LORROT	Mathie	No conflict of interest
LOUATI	Bilel	No conflict of interest
LOUIS	Bruno	No conflict of interest
LOUIS	Guillaume	No conflict of interest
LUCAS	Bruno	No conflict of interest
LUI	Gabrielle	No disclosure
LUKASZEWICZ	Anne Claire	Conflicts	Consultancy, Expert: Amomed: Chairwoman in a congress symposium, masterclass for a resident in our department
LUMALE	Sophie	No conflict of interest
LUO	Jian	No disclosure
LURIE	Keith	No disclosure
LUYT	Charles-Edouard	Conflicts	Consultancy, Expert: Correvio, Merck, Biomérieux / Invitation to national or international congresses: Correvio
MAAMAR	Adel	Conflicts	Invitation to national or international congresses: Gilead Science / Research support/Scientific studies: Philips Healthcare
MAARAD	Mohammed	No disclosure
MAATOUK	Syrine	No conflict of interest
MAATOUK	Iyed	No conflict of interest
MAATOUK	Khalil	No disclosure
MABROUKI	Asma	No conflict of interest
MACHUT	Anais	No conflict of interest
MACKOSSO	Carole	No conflict of interest
MACNICHOLAS	Bairbre	No disclosure
MAHEVAS	Matthieu	No disclosure
MAHI	Lena	No conflict of interest
MAHIANE-BIDJA	Anne	No conflict of interest
MAHMOUD	Jihene	No conflict of interest
MAILLET	Jean Michel	No conflict of interest
MAIZEL	Julien	No conflict of interest
MAKRIS	Demosthenes	No disclosure
MALDINEY	Thomas	No conflict of interest
MALERGUE	Fabrice	Conflicts	Other: Beckman Coulter Employee
MALHERBE	Jolan	No conflict of interest
MALLEK	Mariam	No disclosure
MANGAL	Kishore	No conflict of interest
MARBOUH	Manal	No conflict of interest
MARCHI	Angela	No disclosure
MARCON	Mônica	No disclosure
MAREST	Delphine	No disclosure
MARIE	Veronique	No conflict of interest
MARIJON	Eloi	No disclosure
MARIO	Nathalie	No conflict of interest
MARIOTTE	Eric	Conflicts	Trainings, Teaching: Sanofi
MARNAI	Rémy	No conflict of interest
MARNAS	Wassila	No conflict of interest
MARONGIÙ	Ines	No conflict of interest
MAROT	Stephane	No disclosure
MARQUET	Yann	No disclosure
MARSAUX	Alice	No conflict of interest
MARTIN	Clémence	Conflicts	Consultancy, Expert: Zambon, GSK, Vertex / Invitation to national or international congresses: Chiesi, Vertex, Zambon, ALK
MARTIN	Maelle	No conflict of interest
MARTIN-LEFEVRE	Laurent	No conflict of interest
MARTIN-LOECHES	Ignacio	No disclosure
MARTINO	Frederic	No conflict of interest
MARTINS	Raphael	No conflict of interest
MARTINY	Delphine	No conflict of interest
MARZOUK	Medhi	No conflict of interest
MASCLE	Olivier	No conflict of interest
MASSART	Nicolas	No conflict of interest
MASSEOUD	Lynda	No conflict of interest
MASSEOUDI	Yosri	No disclosure
MATHEY	Lucas	No conflict of interest
MATHIAN	Alexis	No disclosure
MATHIEN	Cyrille	No disclosure
MATHIEU	Olivier	No disclosure
MATHONNET	Armelle	No conflict of interest
MATOUK	Iyed	No conflict of interest
MATUSIK	Elodie	No conflict of interest
MAUCORT-BOULCH	Delphine	No conflict of interest
MAUGARS	Diane	No disclosure
MAURI	Tommaso	No disclosure
MAURY	Eric	No conflict of interest	Consultancy, Expert: Getinge consultant - Vygon Consultant / Research support/Scientific studies: GE Healthcare - Draeger
MAVINGUI	Patrick	No disclosure
MAX	Howard	No conflict of interest
MAYAUX	Julien	Conflicts	Invitation to national or international congresses: GILEAD
MAYENCO CARDENAL	Nicolas	No conflict of interest
MAYET	Thierry	No conflict of interest
MAYLIN	Rima	No conflict of interest
MAZERAUD	Aurélien	No conflict of interest
MBIELEU	Blaise	No disclosure
MEDDEB	Khaoula	No disclosure
MEEX	Cécile	No conflict of interest
MEFTEH	Amal	No conflict of interest
MÉGARBANE	Bruno	No conflict of interest
MEGDOUD	Fella	No conflict of interest
MEGE	Jean-Louis	No conflict of interest
MEHDAOUI	Hossein	No conflict of interest
MEHDI	Asma	No conflict of interest
MEKINIAN	Arsene	No disclosure
MEKKAOUI	Ikram	No disclosure
MEKONTSO-DESSAP	Armand	Conflicts	Consultancy, Expert: Air Liquide / Invitation to national or international congresses: Fischer Paykel / Patent or product inventor: Erganeo / Research support/Scientific studies: Fischer Paykel, GSK, Vygon, Baxter / Trainings, Teaching: Amomed, Addmedica
MELKI	Isabelle	No disclosure
MELLATI	Nouchan	No conflict of interest
MELOT	Bénédicte	No conflict of interest
MERBOUH	Manal	No conflict of interest
MERCAT	Alain	Conflicts	Consultancy, Expert: Air Liquide Medical System, Löwenstein medical / Patent or product inventor: General Electric / Research support/Scientific studies: General Electric / Trainings, Teaching: Getinge, Covidien, Fisher Paykel, Dräger Medical
MERCIER	Gabriel	No conflict of interest
MERCIER	Olaf	No disclosure
MERCIER-DELARUE	Séverine	No conflict of interest
MERDJI	Hamid	No conflict of interest
MEREGHETTI	Laurent	No conflict of interest
MERHABENE	Takoua	No conflict of interest
MERHBENE	Takoua	No conflict of interest
MESSAOUD	Lynda	No conflict of interest
MESTIRI	Tahar	No disclosure
MEUNIER-BEILLARD	Nicolas	No conflict of interest
MEURICE	Jean Claude	No conflict of interest
MEYER	Sylvain	No conflict of interest
MEYER	Alain	No disclosure
MEZIANI	Ferhat	No disclosure
MEZIDI	Mehdi	Conflicts	Invitation to national or international congresses: Pfizer: Invitation to national congress
MIATELO	Jordi	No disclosure
MICHARD	Baptiste	No conflict of interest
MICHAUD	Audrey	No conflict of interest
MICHEL	Fabrice	No conflict of interest
MICHEL	Bruno	No conflict of interest
MICHEL	Charlotte	No disclosure
MIGEON	Tiffany	No disclosure
MIGHRI	Imen	No disclosure
MILLET	Aurelien	No conflict of interest
MILOUD	Tewfik	No disclosure
MILOUDI	Youssef	No disclosure
MILTGEN	Guillaume	No conflict of interest
MIMOUNI	Hamza	No disclosure
MIMOZ	Olivier	No disclosure
MIRA	Jean Paul	No conflict of interest
MIROUSE	Adrien	No conflict of interest
MISSET	Benoit	No conflict of interest
MISSRI	Louaï	No disclosure
MIYARA	Makoto	No conflict of interest
MOKAKO	Jacques	No conflict of interest
MOKART	Djamel	No disclosure
MOLINA	Laura	No conflict of interest
MOMENI	Mona	No conflict of interest
MONCOMBLE	Elsa	No conflict of interest
MONNET	Xavier	Conflicts	Consultancy, Expert: Pulsion Medical systems (Getinge), Baxter / Invitation to national or international congresses: Pulsion Medical systems (Getinge), Baxter / Research support/Scientific studies: Pulsion Medical systems (Getinge), Baxter
MONTALESCOT	Gilles	No disclosure
MONTANI	David	No disclosure
MONTEIRO TAVARES	Linsay	No disclosure
MONTINI	Florent	No conflict of interest
MOOTIEN	Joy	Conflicts	Invitation to national or international congresses: Menarini: invitation to a national Congress in 2021 - Pfizer: invitation to a national medical meeeting in 2020 - GILEAD: invitation to a national medical meeeting in 2019
MOOTIEN	Yoganaden	Conflicts	Invitation to national or international congresses: Menarini: invitation to a national Congress in 2021 - Pfizer: invitation to a national medical meeeting in 2020 - GILEAD: invitation to a national medical meeeting in 2019
MORAND	Lucas	No conflict of interest
MORANGE	Pierre	No conflict of interest
MORATELLI	Giulia	No conflict of interest
MORAWIEC	Elise	No conflict of interest
MOREAU	Anne-Sophie	No conflict of interest
MORETTO	Francesca	No conflict of interest
MORICHAU-BEAUCHANT	Tristan	Conflicts	Consultancy, Expert: Consultancy for Withings
MORICONI	Mickaël	No conflict of interest
MORIN	Jean	Conflicts	Consultancy, Expert: Gilead / Invitation to national or international congresses: Gilead, Baxter, and Sanofi-Genzyme
MORIN	François	No conflict of interest
MORRE	Michel	Conflicts	Patent or product inventor: IL-7 patent co-inventor / Research support/Scientific studies: employee of RevImmune
MOSCHIETTO	Sebastien	No disclosure
MOULIADE	Charlotte	No conflict of interest
MOUNIR	Anass	No conflict of interest
MOURVILLIER	Bruno	No disclosure
MOUTHON	Luc	No disclosure
MOYON	Quentin	No conflict of interest
MULLAERT	Jimmy	No disclosure
MULLER	Grégoire	Conflicts	Invitation to national or international congresses: Pfizer / Research support/Scientific studies: The present research was founded by: Grant from the Société de Réanimation de Langue Française (SRLF - Bourse de recherche clinique non universitaire 2018) - Grant from the CIC1415, CHRU Tours / Trainings, Teaching: Astra-Zeneca
MURGAT	Pierre-Henri	No conflict of interest
MZOUGHI	Faten	No conflict of interest
NAANANI	Karima	No conflict of interest
NAHUM	Julien	No conflict of interest
NAIFAR	Manel	No disclosure
NAIMI	Skander	No conflict of interest
NAKAA	Sabrine	No disclosure
NAOURI	Diane	Conflicts	Other: Chargée d'étude à la DREES (Ministère des solidarités et de la santé)
NASRI	Abdennour	No disclosure
NATIVEL	Mathilde	No conflict of interest
NAUDIN	Jérôme	No disclosure
NAVARRO	Nádia	No conflict of interest
NAYET	Emi	No conflict of interest
NEUWIRTH	Catherine	Conflicts	Invitation to national or international congresses: Inscription congres avec hebergement et transport: laboratoire Pfizer / Other: Honoraires d'expertise: laboratoire URGO
NEVEUX	Nathalie	No conflict of interest
NEVIERE	Remi	No conflict of interest
NGUYEN	Stéphanie	No conflict of interest
NGUYEN	Lee Son	No conflict of interest
NGUYEN	Yên-Lan	No conflict of interest
NICOLAS	Muriel	No conflict of interest
NIERAT	Marie-Cécile	No conflict of interest
NIGOLEAN	Alexandru	No conflict of interest
NILES	Christopher	No conflict of interest
NIZARD	Jacky	No conflict of interest
NOUMEIR	Rita	No conflict of interest
NSEIR	Saad	Conflicts	Consultancy, Expert: Biomérieux, MSD, Pfizer, Gilead, Bio Rad, Fisher and Paykel
NSSAIR	Karim	No disclosure
NTWALI	Francis	No conflict of interest
NUNES	Hilario	No conflict of interest
OBANDO VEGA	Pedro	No disclosure
OGIER-DESSERREY	Agathe	No conflict of interest
OHNOUNA	Rachel	No conflict of interest
OLIVIER	Pierre-Yves	No disclosure
ONIMUS	Thierry	No conflict of interest
ORDAN	Marie-Amélie	No disclosure
ORIEUX	Arthur	No conflict of interest
ORKISZ	Maciej	No conflict of interest
ORLEANS	Veronica	No conflict of interest
ORLOWSKI	Sophie	No conflict of interest
ORVAIN	Corentin	No disclosure
OSMAN	David	No conflict of interest
OTTAVY	Gregoire	No conflict of interest
OUALHA	Mehdi	Conflicts	Research support/Scientific studies: Baxter
OUALI	Mourad	No conflict of interest
OUALI DADA	Sofiane	No disclosure
OUAMARA	Nadia	No conflict of interest
OUANES-BESBES	Lamia	No disclosure
OUATTARA	Alexandre	No disclosure
OUBAYA	Nadia	No disclosure
OUERGHI	Sonia	No conflict of interest
OUHIBI	Asma	No disclosure
OUJIDI	Younes	No conflict of interest
OULAHIANE	Malika	No disclosure
OUZEN	Linda	No disclosure
PAHUS	Laurie	No disclosure
PAINVIN	Benoit	No conflict of interest
PALPACUER	Clément	No conflict of interest
PANICUCCI	Emilie	No conflict of interest
PAPAZIAN	Laurent	No conflict of interest
PARDESSUS	Jeoffrey	Conflicts	Other: DGA (Direction Générale des Armées) - Project RAPID - Pneumophage grant - Wage paid by Grant funds
PARFAIT	Pierre-Arnaud	No conflict of interest
PARFAIT	Mélodie	No disclosure
PARIENTI	Jean-Jacques	No conflict of interest
PARIZOT	Christophe	No conflict of interest
PARMENTIER - DECRUCQ	Erika	No conflict of interest
PAUL	Timothé	No conflict of interest
PAUL	Marine	No conflict of interest
PAULY	Vanessa	No disclosure
PAVILLET	Julien	No disclosure
PAVLOV	Ivan	No disclosure
PAVLOVSKY	Bertrand	Conflicts	Consultancy, Expert: JCR reports part-time salary for research activities from Air Liquide Medical Systems and Vygon and grants from Creative Air Liquide, outside this work. TM received personal fees from Drager, Fisher & Paykel Healthcare, Mindray and BBraun, all outside of the submitted work. AM reports personal fees from Faron Pharmaceuticals, Air Liquid Medical Systems, Pfizer, Resmed and Dra…
PAVOT	Arthur	No conflict of interest
PAYEN	Jean Francois	No conflict of interest
PAYET	Cécile	No disclosure
PEARSON	Marie-Fleur	No disclosure
PECQUEUR	Delphine	No conflict of interest
PEJU	Edwige	No conflict of interest
PELLERIN	Christelle	No conflict of interest
PENAUD	Victor	No conflict of interest
PÈNE	Frédéric	Conflicts	Consultancy, Expert: GILEAD / Research support/Scientific studies: ALEXION / Trainings, Teaching: GILEAD
PEPIN	Jean-Louis	No disclosure
PEQUIGNOT	Benjamin	No conflict of interest
PERE	Morgane	No conflict of interest
PERES	Noemie	No conflict of interest
PERETOUT	Jean-Baptiste	No conflict of interest
PEREZ	Yonatan	Conflicts	Invitation to national or international congresses: Travel reimbursements from Fisher & Paykel Healthcare Ltd (national congress of ICU) / Research support/Scientific studies: Research support from Fisher & Paykel Healthcare Ltd
PEREZ	Pascale	No conflict of interest
PÉREZ-FERNANDEZ	Xosé Luis	No disclosure
PERIER	François	No conflict of interest
PERINEL-RAGEY	Sophie	No conflict of interest
PERRAUD	Florian	No conflict of interest
PERRIER	Virginie	No conflict of interest
PERRIN	Clémence	No conflict of interest
PERSICHINI	Romain	No disclosure
PESENTI	Antonio	No disclosure
PETIT	Matthieu	No conflict of interest
PHAM	Tai	No conflict of interest
PHILIBERT	Gérald	No disclosure
PHILIPPONNET	Carole	No conflict of interest
PIAGNERELLI	Michael	No disclosure
PIAU	Caroline	No conflict of interest
PICARD	Benjamin	No conflict of interest
PICARD	Muriel	No conflict of interest
PICARD	Walter	No conflict of interest
PICARD	Yoann	No conflict of interest
PICHEREAU	Claire	No conflict of interest
PICHON	Jérémie	No conflict of interest
PICHON	Nicolas	No conflict of interest
PIERONI	Laurence	No conflict of interest
PIERRE DE LA BRIÈRE	Jean-Charles	No conflict of interest
PIGA	Damien	No disclosure
PILARCZYK	Estelle	No conflict of interest
PILI FLOURY	Sébastien	No conflict of interest
PILLET	Odile	No disclosure
PILLOIS	Xavier	No disclosure
PILLOT	Jerome	No disclosure
PILOQUER	Jean Eudes	No disclosure
PINA	Héloise	No conflict of interest
PINATEL	Emilie	No disclosure
PINEAU	Valentin	No conflict of interest
PINETON DE CHAMBRUN	Marc	Conflicts	Research support/Scientific studies: OCTOPHARMA / Trainings, Teaching: SANOFI
PINGLIS	Camille	No conflict of interest
PINNA	Andrea	No disclosure
PINTO	Luis	No disclosure
PIRIOU	Vincent	No conflict of interest
PIROTH	Lionel	No disclosure
PISSIER	Christel	No disclosure
PITON	Gael	No conflict of interest
PITTI	Pauline	No conflict of interest
PIVA	Jefferson	No conflict of interest
PLACIER	Sandrine	No conflict of interest
PLANTEFEVRE	Gaetan	No disclosure
PLATTIER	Rémi	No conflict of interest
PLAUZOLLES	Anne	No conflict of interest
PLETSCHETTE	Zoé	No conflict of interest
POIDEVIN	Antoine	No disclosure
POINTURIER	Valentin	No conflict of interest
POIRSON	Florent	No conflict of interest
POISSY	Julien	No disclosure
POLAZZI	Stéphanie	No conflict of interest
POLGE	Nicolas	No conflict of interest
POLITO	Angelo	No conflict of interest
POMMIER	Jean-David	No conflict of interest
PONCELET	Arthur	No conflict of interest
PONS	Bertrand	No conflict of interest
PORÉE	Thierry	No disclosure
PORTO	Alizee	No disclosure
POSFAY-BARBE	Klara	No conflict of interest
POUJOL	Anne-Laure	No conflict of interest
POULY	Olivier	No disclosure
POUPET	Hélène	No conflict of interest
POURCHEZ	Jérémie	No conflict of interest
POUSSANT	Thomas	No disclosure
POVOA	Pedro	Conflicts	Consultancy, Expert: Abionic - lecture fees / Research support/Scientific studies: Abionic - Unrestricted research grant
POYART	Claire	No disclosure
PRADEL	Gaël	No conflict of interest
PRAT	Gwenael	No disclosure
PREAU	Sebastien	No conflict of interest
PRESSIAT	Claire	No conflict of interest
PREVEL	Renaud	No conflict of interest
PREVOT	Nathalie	No conflict of interest
PRIEUR-GARROUSTE	Julie	No disclosure
PRIN	Sébastien	No conflict of interest
PRIOU	Pascaline	No conflict of interest
PRONIER	Charlotte	No disclosure
PUECH	Berenice	No conflict of interest
PUGIN	Jérrôme	No conflict of interest
PUGLIESI	Paul-Simon	No disclosure
QUELVEN	Quentin	No conflict of interest
QUENOT	Jean-Pierre	No conflict of interest
QUENTRIC	Paul	No conflict of interest
QUIJANO ROY	Susana	No disclosure
QUINTANA	Soulier	No disclosure
RABOUEL	Yannick	No conflict of interest
RACHDI	Emna	No conflict of interest
RADERMACHER	Peter	No conflict of interest
RAGOT	Stéphanie	No disclosure
RAIA	Lisa	No conflict of interest
RAIMBOURG	Judith	No conflict of interest
RAMBAUD	Jerome	No conflict of interest
RAMIREZ	Juan Fernando	Conflicts	Consultancy, Expert: Employé Air Liquide / Stock shareholder: Air Liquide
RAMPON	Garrett	No disclosure
RAPP	Mélanie	No disclosure
RAVRY	Céline	No conflict of interest
RAY	Samiran	No disclosure
RAYMOND	Matthieu	No conflict of interest
RAZAK	Fahad	No disclosure
RAZAZI	Keyvan	No disclosure
REA-REZO	Study Group	No conflict of interest
REBOURS	Vinciane	No conflict of interest
REDHEUIL	Alban	No conflict of interest
REGAIEG	Kais	No disclosure
REIGNIER	Jean	No conflict of interest
REIZINE	Florian	No conflict of interest
REKIK	Achraf	No disclosure
REKIK	Noureddine	No disclosure
RENAUDIER	Marie	No conflict of interest
RENOLLEAU	Sylvain	No conflict of interest
REPUSSEAU	Benjamin	No disclosure
RESIERE	Dabor	No conflict of interest
REUTER	Danielle	No disclosure
REYNAUD	Faustine	No conflict of interest
RHAIEM	Rami	No conflict of interest
RHAIEM	Sirine	No conflict of interest
RICARD	Jean-Damien	No conflict of interest
RICHARD	Jean Christophe	No conflict of interest
RICHECOEUR	Jack	No conflict of interest
RIEUL	Guillaume	No disclosure
RIGAUD	Jean-Philippe	No disclosure
RIGAULT	Guillaume	No conflict of interest
RIMENSBERGER	Peter	No conflict of interest
RIMMELÉ	Thomas	No disclosure
RIOU	Mickael	No conflict of interest
ROBERT	René	No conflict of interest
ROCA	Oriol	No disclosure
ROCH	Antoine	No conflict of interest
ROCHE	Anne	No conflict of interest
RODRIGUEZ	Maeva	No conflict of interest
RODRIGUEZ-VIGOUROUS	Robert	No conflict of interest
ROGER	Guillaume	No conflict of interest
RONCIN	Cesar	No conflict of interest
RONOT	Maxime	No conflict of interest
ROTAVA BURATTI	Cecília	No conflict of interest
ROTH	Gael	No conflict of interest
ROTHSTEIN	Vincent	No conflict of interest
ROTINI	Giacomo	No conflict of interest
ROUDAUT	Jean-Baptiste	No conflict of interest
ROUSSEAU	Anne-Françoise	No conflict of interest
ROUSSEAU	Christophe	No conflict of interest
ROUSSEAU	Emilie	No conflict of interest
ROUSSEL	Damien	No conflict of interest
ROUSSEL	Mikael	No conflict of interest
ROUSSET	Elodie	No disclosure
ROUVIER	Philippe	No conflict of interest
ROUX	Antoine	No disclosure
ROUX	Damien	No conflict of interest
ROUX	Emmanuel	No disclosure
ROUZÉ	Anahita	Conflicts	Invitation to national or international congresses: MSD
ROZE	Hadrien	Conflicts	Consultancy, Expert: Draeger, Medtronic, Air liquide, Getinge, Fisher et Payckel / Patent or product inventor: SimVA simulator of mechanical ventilation
ROZENBLAT	David	No conflict of interest
RUAULT	Alice	No conflict of interest
RUBIN	Sébastien	No disclosure
RUCKLY	Stephane	No conflict of interest
RUDLER	Marika	No disclosure
RUIMY	Raymond	Conflicts	Consultancy, Expert: Bacteriology expert in MSD CONDUCT Study / Invitation to national or international congresses: MSD and Pfizer / Patent or product inventor: BioMérieux / Research support/Scientific studies: MSD CONDUCT Study
RUIZ	Fabrice	Conflicts	Research support/Scientific studies: PDG de la société de recherche biomédicale ClinSearch sous contrat avec de nombreux laboratoires pharmaceutiques, fabricants de dispositifs médicaux et institutionnels.
SAAD	Jamel	No disclosure
SAAD	Soumaya	No conflict of interest
SAADAOUI	Oussema	No conflict of interest
SAADAOUI	Soufiane	No disclosure
SAADOUN	David	No disclosure
SACCHERI	Clément	No conflict of interest
SACLEUX	Sophie-Caroline	No conflict of interest
SADAT	Souhila	No conflict of interest
SAEGERMAN	Claude	Conflicts	Research support/Scientific studies: Convention de soutien à un projet de recherche "AIR-COVID" financée par la Fondation Air Liquide
SAGAN	Christine	No disclosure
SAGHI	Tahar	No disclosure
SAINT JOUAN	Melanie	No conflict of interest
SALEEM	Umar	No disclosure
SALIBA	Faouzi	No conflict of interest
SALLEMI	Ilyes	No conflict of interest
SALMI	Saida	No conflict of interest
SALMON-GANDONNIERE	Charlotte	No conflict of interest
SALMONA	Maud	No disclosure
SAMET	Mohamed	No conflict of interest
SAMSON	Chloé	No conflict of interest
SAMUEL	Didier	No conflict of interest
SANA	Khedher	No conflict of interest
SANSON	Amandine	No conflict of interest
SANZ	Celine	No disclosure
SAPIN	Vincent	No conflict of interest
SARFATI	Sacha	No conflict of interest
SARFATTI	Avishay	No conflict of interest
SAURA	Ouriel	No conflict of interest
SAUTHIER	Michael	Conflicts	Other: Salary award - public health agency (fonds de recherche du Québec - santé)
SAUTOUR	Marc	No disclosure
SAUVAGE	Brice	No conflict of interest
SAVALE	Laurent	No conflict of interest
SAVARY	Dominique	No disclosure
SAVARY	Guillaume	No disclosure
SAVEY	Anne	No conflict of interest
SAVY	Nadia	No conflict of interest
SCALA BERTOLA	Julien	No conflict of interest
SCARAMUZZO	Gaetano	No disclosure
SCHALLER	Manuella	Conflicts	Stock shareholder: Air liquide shareholder / Other: Employee from Air Liquide Sante International
SCHENCK-DHIF	Maleka	No conflict of interest
SCHMIDT	Aline	Conflicts	Trainings, Teaching: e-reunion SMD-LAM brest EPU orateur Novartis
SCHMIDT	Matthieu	No conflict of interest
SCHNEIDER	Francis	No conflict of interest
SCHOULMANN	Alix	No conflict of interest
SCHWEBEL	Carole	Conflicts	Invitation to national or international congresses: Actualités en réanimation- novembre 2021 / Other: chairman
SDIRI	Ines	No conflict of interest
SECQ	Veronique	No disclosure
SEDGHIANI	Ines	No conflict of interest
SEEGERS	Valérie	No disclosure
SEGAUX	Lauriane	No conflict of interest
SEGHIR	Eya	No conflict of interest
SEGUIN	Amélie	No conflict of interest
SEGUIN	Philippe	No conflict of interest
SEGUIN	Thierry	No disclosure
SEGUY	Benjamin	No disclosure
SELLAMI	Bouthaina	No disclosure
SELLAOUTI	Selim	No conflict of interest
SENELLART	Hélène	No conflict of interest
SGHAIER	Ameni	No conflict of interest
SHARSHAR	Tarek	No disclosure
SHCHERBAKOVA	Monisha	No conflict of interest
SHI	Rui	No conflict of interest
SHIDASP	Siami	No disclosure
SIAMI	Shidasp	No disclosure
SIBLANI	Dima	No conflict of interest
SIDI AISSA	Nabil	No conflict of interest
SIGAUD	Florian	No conflict of interest
SIKALI	Habiba	No disclosure
SILVA	Stein	No conflict of interest
SIMARD	Serge	No conflict of interest
SIMEON	Véronique	No disclosure
SIMEONE	Pierre	No conflict of interest
SIMILOWSKI	Thomas	No conflict of interest
SIMON	Georges	No conflict of interest
SIMON	Olivier	No conflict of interest
SIMPSON	Steven Q.	No disclosure
SIONIAC	Pierre	No disclosure
SIRODOT	Michel	No conflict of interest
SITBON	Olivier	No disclosure
SLAMA	Michel	No conflict of interest
SMAOUI	Ayoub	No disclosure
SNOUSSI	Haifa	No conflict of interest
SOLTANI	Joséphine	No conflict of interest
SOMMA	Claude	No conflict of interest
SONNEVILLE	Romain	No conflict of interest
SORIAL	Didier	No disclosure
SORTAIS	Clara	No disclosure
SOUCHARD	Jerome	No conflict of interest
SOUILHI	Jawhar	No conflict of interest
SOUPISON	Thierry	No disclosure
SOUPPART	Virginie	No conflict of interest
SOUWEINE	Bertrand	No conflict of interest
SPADARO	Savino	No disclosure
SPINELLA	Philipp	No conflict of interest
SPINELLI	Elena	No disclosure
SPRANZI	Marta	No conflict of interest
SQUARA	Fabien	No disclosure
SROUR	Claire	No disclosure
STANWORTH	Simon	No disclosure
STARCK	Julie	No conflict of interest
STEFAN	Roxana-Maria	No conflict of interest
STEIN	Claire	No conflict of interest
STEIN	Julien	No disclosure
STEIN	Silva	No conflict of interest
STIEL	Laure	No disclosure
STOCLIN	Anabelle	No conflict of interest
STUDER	Antoine	No disclosure
SU	Fuhong	No conflict of interest
SUBLON	Cédric	No disclosure
SUC	Violette	No conflict of interest
SUREL	Arthur	No disclosure
SUSEN	Sophie	No conflict of interest
SYLLA	Khaoussou	No disclosure
SYLVESTRE	Aude	No conflict of interest
SZTRYMF	Benjamin	No conflict of interest
TABET AOUL	Nabil	No conflict of interest
TABONE	Laurence	Conflicts	Research support/Scientific studies: Bourse de mobilité de la SRLF 2021 pour le projet de recherche NAVA-cardio-cerveau. Reçue par le centre de recherche du CHU Sainte Justine.
TACCONE	Fabio	No disclosure
TADIE	Jean-Marc	Conflicts	Consultancy, Expert: Biomérieux
TAGLIABUE	Paola	No disclosure
TAHA	Alicia	No conflict of interest
TAILLANTOU-CANDAU	Mathilde	No conflict of interest
TALIK	Imen	No conflict of interest
TALLEC	Gwendoline	No conflict of interest
TAMION	Fabienne	No conflict of interest
TAN	Wei	No disclosure
TANDJAOUI-LAMBIOTTE	Yacine	No conflict of interest
TANKOVIC	Jacques	No disclosure
TAOUIHAR	Salma	No conflict of interest
TARTE	Karin	No conflict of interest
TARTOUR	Eric	No disclosure
TAVERNIER	Elsa	No conflict of interest
TAZI	Abdellatif	No disclosure
TCHATAT WANGUEU	Lionel	No conflict of interest
TCHOUBOU	Tona	No conflict of interest
TEBOUL	Jean Louis	Conflicts	Consultancy, Expert: consultant for GETINGE
TEDGUI	Alain	No disclosure
TEISSEDRE	Célia	No conflict of interest
TER SCHIPHORST	Romain	No conflict of interest
TERRACOL	Laura	No conflict of interest
TERSCHIPHORST	Benoit	No conflict of interest
TERZI	Nicolas	No conflict of interest
TETE	Xavier	No conflict of interest
TEXTORIS	Laura	No conflict of interest
TEYSSEYRE	Laura	No conflict of interest
THEPENIER	Mathieu	No conflict of interest
THÉRY	Guillaume	No conflict of interest
THEVENIN	Didier	No conflict of interest
THIBAULT	Céline	No conflict of interest
THIBERT	Jean-Baptiste	No conflict of interest
THIERRY	Stéphane	No conflict of interest
THIERY	Guillaume	No conflict of interest
THILLE	Arnaud W.	Conflicts	Invitation to national or international congresses: Fisher&Paykel, GE Healthcare / Trainings, Teaching: Fisher&Paykel, GE Healthcare, Philips
THIOLLIERE	Fabrice	No disclosure
THIRY	Ingrid	No conflict of interest
THOREY	Camille	No disclosure
THOUY	François	No conflict of interest
THY	Michael	No conflict of interest
TIASSOU	Edem	No conflict of interest
TIMSIT	Jean-François	Conflicts	Consultancy, Expert: Pfizer, Beckton-Dickinson, Merck, Shionoghi, Gilead / Invitation to national or international congresses: merck, Pfizer, Shionogi, Biomerieux / Research support/Scientific studies: PI PHRC Multicap, COVIDICUS, BICCS
TISSIER	Renaud	Conflicts	Patent or product inventor: Patents on liquid ventilation / Stock shareholder: Orixha (liquid ventilation)
TITECA	Dimitri	No conflict of interest
TLILI	Bedis	No conflict of interest
TOFFART	Anne Claire	Conflicts	Consultancy, Expert: MSD, Astra Zeneca, BMS, Amgen / Invitation to national or international congresses: Astra Zeneca, MSD / Trainings, Teaching: MSD, Astra Zeneca, BMS, Nutricia
TOMAS	Urbina	No disclosure
TONNELIER	Alexandre	No conflict of interest
TONNELIER	Jean-Marie	No conflict of interest
TONON	David	No conflict of interest
TOUBIANA	Julie	No disclosure
TOUIL	Yosr	No disclosure
TOUJ	Hager	No conflict of interest
TOUMI	Radhouane	No conflict of interest
TOURDIAS	Thomas	No conflict of interest
TOURNAYRE	Sarah	No conflict of interest
TOURTIER	Jean Pierre	No disclosure
TRABELSI	Becem	No conflict of interest
TRABELSI	Insaf	No conflict of interest
TRAN	N'Guyen	No disclosure
TRAN VAN	David	No disclosure
TRELUYER	Jean Marc	No disclosure
TRESSIERES	Benoit	No conflict of interest
TRIFI	Ahlem	No conflict of interest
TRIKI	Zied	No conflict of interest
TRINH	Vincent Quoc Huy	No conflict of interest
TSICOPOULOS	Anne	No conflict of interest
TUCCI	Marisa	No conflict of interest
TURKI	Olfa	No conflict of interest
TURPIN	Matthieu	No conflict of interest
UHEL	Fabrice	No conflict of interest
ULMANN	Guillaume	No conflict of interest
URBINA	Tomas	No conflict of interest
URIEN	Saik	No conflict of interest
UZUNHAN	Yurdagul	No disclosure
VACHERON	Charles-Hervé	No conflict of interest
VAIDIE	Julien	No conflict of interest
VAIL	Mariane	No disclosure
VALANCE	Dorothée	No conflict of interest
VALBRUN	Jean-David	No conflict of interest
VALENTIN	Simon	No conflict of interest
VALENTINE	Colin De Verdière	No conflict of interest
VALENTINO	Ruddy	No disclosure
VALERA	Sabine	No conflict of interest
VALERA	Sabine	No disclosure
VALETTE	Marc	No disclosure
VALLY	Shazima	No disclosure
VAN DER LINDEN	Thierry	Conflicts	Consultancy, Expert: Baxter nutrition, Nutricia / Invitation to national or international congresses: Baxter nutrition
VANCAENEGEM	Olivier	No disclosure
VANDERBECKEN	Carla	No conflict of interest
VANDESTIENNE	Marie	No disclosure
VANEL	Noémie	No conflict of interest
VANGI	Marie-Aude	No conflict of interest
VANHEMS	Philippe	Conflicts	Consultancy, Expert: Pfizer: board étude Clostridium - Pfizer: board infections respiratoires du sujet âgés / Other: Pas vraiment des conflits avec le sujet du résumé.
VASSAL	Olivia	No disclosure
VAUGIER	Isabelle	No conflict of interest
VECELLIO	Laurent	No disclosure
VEDRENNE-CLOQUET	Meryl	Conflicts	Research support/Scientific studies: material loan for study by SenTEC
VEILLETTE	Marc	No disclosure
VEINSTEIN	Anne	Conflicts	Invitation to national or international congresses: Congrès SRLF 2021 par le laboratoire PFIZER
VELLY	Lionel	No disclosure
VERMA	Amol	No disclosure
VERNEY	Charles	No conflict of interest
VEYRADIER	Agnès	No conflict of interest
VIALA	Caroline	No conflict of interest
VIALLARD	Marcel-Louis	No conflict of interest
VIDAL	Charles	No conflict of interest
VIEILLARD BARON	Antoine	Conflicts	Consultancy, Expert: Air Liquide / Research support/Scientific studies: GSK
VIEILLE	Thibault	No disclosure
VIGNERON	Clara	No conflict of interest
VIGNON	Philippe	No conflict of interest
VILLA	Antoine	No conflict of interest
VILLIET	Maxime	No conflict of interest
VIMEUX	Sylvie	No conflict of interest
VIMONT	Sophie	No disclosure
VINES	David	No disclosure
VINSONNEAU	Christophe	Conflicts	Trainings, Teaching: Atelier sur l'épuration au citrate organisé par Fresenius medical care (intervnetion rémunérée)
VIROLLE	Sara	No disclosure
VIROT	Edouard	Conflicts	Invitation to national or international congresses: Invitation to national or international congresses (CPLF, ERS)
VISCONTI	Federico	No conflict of interest
VIVIEN	Benoit	No conflict of interest
VIVIER	Emmanuel	No disclosure
VOIRIOT	Guillaume	No conflict of interest
VOLFF	Maxime	No conflict of interest
VONG	Ly Van	No disclosure
VOURC'H	Nathalie	No disclosure
VUILLARD	Constance	No disclosure
WALKEY	Allan J.	No disclosure
WALLET	Florent	Conflicts	Consultancy, Expert: gIlead/Kite, Novartis, Jazz pharmaceuticals / Invitation to national or international congresses: gIlead/Kite / Trainings, Teaching: Novartis
WALTER	Thaïs	No conflict of interest
WALTON	Andrew	No disclosure
WATTECAMPS	Guilhem	No conflict of interest
WEISS	Emmanuel	Conflicts	Invitation to national or international congresses: MSD / Trainings, Teaching: MSD
WEISS	Nicolas	Conflicts	Consultancy, Expert: MedDay pharmaceuticals, Owkin / Invitation to national or international congresses
WILLGENSS	Priscilla	No disclosure
WILS	Julien	No conflict of interest
WINISZEWSKI	Hadrien	No conflict of interest
YAALAOUI	Sadok	No conflict of interest
YALAOUI	Ilia	No conflict of interest
YONIS	Hodane	No conflict of interest
YOUSSFI	Younès	No conflict of interest
YSSEL	Hans	No conflict of interest
YVIN	Elise	No conflict of interest
ZAFRANI	Lara	No conflict of interest
ZAGHDOUDI	Imen	No disclosure
ZAID	Ikram	No conflict of interest
ZEGHDOUD	Dalila	No conflict of interest
ZERBIB	Yoann	No conflict of interest
ZGHIDI	Marwa	No conflict of interest
ZHENG	Yi	No disclosure
ZIDOUNI	Noureddine	No conflict of interest
ZINI	Justine	No conflict of interest
ZIRIAT	Ines	No conflict of interest
ZORGATI	Hend	No disclosure
ZOUARI	Ala	No conflict of interest
ZOUARI	Alaeddine	No conflict of interest
ZOUARI	Dhouha	No conflict of interest
ZOUARI	Hajer	No conflict of interest
ZRIG	Ahmed	No disclosure
ZUBER	Benjamin	No disclosure
ZUCMAN	Noémie	No conflict of interest
Total	1770	1770	115
